# Supplementary material for: Development of Novel Herbal Compound Formulations Targeting Neuroinflammation: Network Pharmacology, Molecular Docking, and Experimental Verification
Source: Evid Based Complement Alternat Med. 2023 May 24;2023:2558415. doi: 10.1155/2023/2558415 (PMC10232107; doi:10.1155/2023/2558415)
Supplement: Supplementary Materials — Supplementary Material 1: HPLC analysis of the isolated phytochemicals used in the study (Chengdu BioPurify Pty Co., China). (A) LU purity: 98.62%, retention time: 10.29 min. (B) BA purity: 98.63%, retention time: 13.65 min, (C) AN purity: 99.33%, retention time: 12.55 min, (D) 6-SG purity: 98.70%, retention time: 13.67 min, (E) CU purity: 99.95%, retention time: 11.42 min, (F) HES purity: 99.20%, retention time: 9.84 min, (G) TE purity: 99.20%, retention time: 10.16 min, and (H) GLY purity: 99.70%, retention time: 9.82 min. Supplementary Material 2: Venn diagram of the number of relevant gene targets of eight phytochemicals and neuroinflammation. Supplementary Material 3: The PPI interaction network for eight phytochemicals related to neuroinflammation. The nodes in the figure represent proteins, and the edges represent the interrelationships between proteins. Supplementary Material 4: GO enrichment analysis of BP, CC, and MF for eight phytochemicals related to neuroinflammation. Supplementary Material 5: KEGG pathway analysis of potential targets in eight phytochemicals. The size of the bubbles refers to the gene counts of the phytochemical and the scale of colours refer to the p values from large to small. Up to top 20 KEGG pathways are shown for each phytochemical which were determined by p values. Supplementary Material 6: MAPK signaling pathway map constructed by the KEGG mapper (KEGG PATHWAY: MAPK signaling pathway—Homo sapiens (human) (genome.jp)) [83]. Supplementary Material 7: The dose-response curves of paired combinations and their corresponding component of eight phytochemicals that dose-dependently inhibited NO and cell viability of in LPS-induced N11 cells (n ≥ 3). [file 2558415.f1.zip]

Archive with 10 entries (10 files):
- Supplementary 1-1.pdf
- Supplementary 1-2.pdf
- Supplementary 1-3.pdf
- Supplementary 2.pdf
- Supplementary 3-1.pdf
- Supplementary 3-2.pdf
- Supplementary 4.pdf
- Supplementary 5.pdf
- Supplementary 6.pdf
- Supplementary 7.pdf
